# Supplementary material for: Hansenia weberbaueriana (Fedde ex H.Wolff) Pimenov & Kljuykov Extract Suppresses Proliferation of HepG2 Cells via the PTEN-PI3K-AKT Pathway Uncovered by Integrating Network Pharmacology and Iin Vitro Experiments
Source: Front Pharmacol. 2021 Apr 20;12:620897. doi: 10.3389/fphar.2021.620897 (PMC8097175; doi:10.3389/fphar.2021.620897)
Supplement: Supplementary file 1 [file datasheet4.csv]

Pathway	Total	Expected	Hits	P.Value	FDR
Enzyme binding	1200	127	392	5.42e-107	2.1e-104
Protein kinase binding	376	39.9	184	6.68e-81	1.3e-78
Kinase binding	418	44.4	194	2.73e-80	3.53e-78
Positive regulation of transcription, DNA_dependent	1260	134	331	7.33e-62	7.11e-60
Adenyl nucleotide binding	1530	162	368	2.09e-58	1.63e-56
Adenyl ribonucleotide binding	1530	162	366	1.04e-57	6.7e-56
Purine nucleotide binding	1900	202	420	1.28e-56	7.1e-55
ATP binding	1490	158	357	3.67e-56	1.78e-54
Purine ribonucleotide binding	1890	201	418	4.24e-56	1.83e-54
Transcription from RNA polymerase II promoter	1930	205	412	5.17e-51	2.01e-49
Transcription factor binding	509	54.1	171	3.17e-46	1.12e-44
Nucleotide binding	2470	262	468	3.73e-43	1.2e-41
Protein kinase activity	960	102	243	2.91e-41	8.68e-40
Protein domain specific binding	560	59.5	167	1.5e-37	4.14e-36
Phosphotransferase activity, alcohol group as acceptor	1110	117	257	9.22e-37	2.38e-35
Kinase activity	1190	126	263	7.8e-34	1.89e-32
Protein serine/threonine kinase activity	572	60.8	159	9.08e-32	2.07e-30
Negative regulation of transcription, DNA_dependent	987	105	227	1.38e-31	2.97e-30
Protein binding transcription factor activity	600	63.7	161	3.19e-30	6.52e-29
Protein complex binding	339	36	112	1.28e-29	2.49e-28
Protein tyrosine kinase activity	222	23.6	86	1.52e-28	2.81e-27
Transcription cofactor activity	552	58.6	149	2.77e-28	4.89e-27
Chromatin binding	338	35.9	109	7.86e-28	1.33e-26
Transferase activity, transferring phosphorus_containing groups	1370	145	272	6.06e-27	9.8e-26
Transcription coactivator activity	312	33.1	101	5.33e-26	8.28e-25
Receptor binding	1590	169	298	6.39e-25	9.54e-24
Protein heterodimerization activity	374	39.7	108	3.35e-23	4.81e-22
Steroid hormone receptor activity	56	5.95	37	3.52e-23	4.87e-22
Non_membrane spanning protein tyrosine kinase activity	46	4.89	33	1.36e-22	1.83e-21
Receptor signaling protein activity	110	11.7	52	1.82e-22	2.35e-21
Protein dimerization activity	996	106	206	2.33e-22	2.91e-21
Ligand_activated sequence_specific DNA binding RNA polymerase II transcription factor activity	57	6.05	35	1.94e-20	2.35e-19
Sequence_specific DNA binding	732	77.7	161	2.93e-20	3.44e-19
Kinase regulator activity	144	15.3	56	4.2e-19	4.79e-18
Hormone receptor binding	176	18.7	61	8.62e-18	9.56e-17
Transmembrane receptor protein tyrosine kinase activity	88	9.35	41	1.04e-17	1.12e-16
Identical protein binding	910	96.6	178	9.27e-17	9.72e-16
Histone deacetylase binding	65	6.9	33	6.4e-16	6.53e-15
Steroid hormone receptor binding	69	7.33	34	7.51e-16	7.47e-15
Drug binding	85	9.03	38	9.05e-16	8.78e-15
Nuclear hormone receptor binding	153	16.2	53	1.27e-15	1.21e-14
Phosphorus_oxygen lyase activity	23	2.44	19	1.65e-15	1.53e-14
Protein kinase regulator activity	123	13.1	45	1.83e-14	1.65e-13
Transmembrane receptor protein kinase activity	125	13.3	45	3.63e-14	3.2e-13
Protein C_terminus binding	160	17	51	1.92e-13	1.64e-12
Cyclase activity	24	2.55	18	1.94e-13	1.64e-12
Structure_specific DNA binding	242	25.7	65	7.97e-13	6.58e-12
Phosphatase binding	116	12.3	41	1e-12	8.09e-12
Ion binding	6140	653	782	1.28e-12	1.01e-11
Protein phosphatase binding	74	7.86	31	3.38e-12	2.63e-11
SMAD binding	68	7.22	29	9.87e-12	7.51e-11
Receptor signaling protein serine/threonine kinase activity	52	5.52	25	1.04e-11	7.72e-11
Protein serine/threonine/tyrosine kinase activity	38	4.04	21	1.5e-11	1.1e-10
DNA_dependent ATPase activity	80	8.5	29	1.05e-09	7.54e-09
Protein homodimerization activity	573	60.9	108	1.44e-09	1.02e-08
RNA polymerase II transcription cofactor activity	73	7.75	27	2.35e-09	1.63e-08
Unfolded protein binding	130	13.8	37	1.27e-08	8.65e-08
Kinase inhibitor activity	51	5.42	21	1.53e-08	1.02e-07
Binding, bridging	148	15.7	40	1.66e-08	1.09e-07
Protein kinase inhibitor activity	47	4.99	20	1.71e-08	1.11e-07
SH3/SH2 adaptor activity	52	5.52	21	2.31e-08	1.47e-07
Protein N_terminus binding	86	9.13	28	3.12e-08	1.95e-07
Cysteine_type endopeptidase regulator activity involved in apoptotic process	45	4.78	19	4.54e-08	2.8e-07
MAP kinase activity	16	1.7	11	4.94e-08	2.99e-07
Chaperone binding	46	4.89	19	6.97e-08	4.16e-07
G_protein coupled receptor binding	232	24.6	51	3.1e-07	1.82e-06
Phospholipase C activity	41	4.35	17	3.2e-07	1.85e-06
Transcription corepressor activity	208	22.1	47	3.85e-07	2.18e-06
Protein binding, bridging	135	14.3	35	3.88e-07	2.18e-06
Enzyme regulator activity	1140	121	173	5.08e-07	2.81e-06
Protein deacetylase activity	39	4.14	16	8.46e-07	4.62e-06
SH3 domain binding	118	12.5	31	1.3e-06	6.99e-06
ATP_dependent DNA helicase activity	36	3.82	15	1.47e-06	7.82e-06
Phosphoric ester hydrolase activity	496	52.7	87	1.5e-06	7.86e-06
Protein tyrosine phosphatase activity	119	12.6	31	1.58e-06	8.16e-06
Growth factor binding	125	13.3	32	1.63e-06	8.31e-06
Double_stranded DNA binding	149	15.8	36	1.66e-06	8.37e-06
Phosphoric diester hydrolase activity	120	12.7	31	1.91e-06	9.4e-06
Phosphoric diester hydrolase activity	120	12.7	31	1.91e-06	9.4e-06
Insulin_like growth factor receptor binding	14	1.49	9	2.05e-06	9.93e-06
Enzyme activator activity	436	46.3	78	2.43e-06	1.16e-05
SH2 domain binding	33	3.5	14	2.55e-06	1.21e-05
Protein serine/threonine phosphatase activity	60	6.37	19	7.99e-06	3.73e-05
Peptide receptor activity	150	15.9	34	1.41e-05	6.51e-05
Histone acetyltransferase activity	52	5.52	17	1.48e-05	6.68e-05
Kinase activator activity	52	5.52	17	1.48e-05	6.68e-05
Phosphoprotein phosphatase activity	244	25.9	48	1.74e-05	7.71e-05
Channel regulator activity	85	9.03	23	1.75e-05	7.71e-05
G_protein coupled amine receptor activity	48	5.1	16	2e-05	8.65e-05
Cytokine receptor binding	266	28.3	51	2.01e-05	8.65e-05
NF_kappaB binding	25	2.66	11	2.03e-05	8.65e-05
Hormone binding	64	6.8	19	2.25e-05	9.46e-05
DNA binding	2760	293	354	2.27e-05	9.46e-05
RNA polymerase II distal enhancer sequence_specific DNA binding transcription factor activity	110	11.7	27	2.36e-05	9.76e-05
GTPase activity	241	25.6	46	5.63e-05	0.00023
MAP kinase kinase kinase activity	19	2.02	9	5.76e-05	0.000233
Deacetylase activity	52	5.52	16	6.09e-05	0.000243
DNA helicase activity	54	5.74	16	0.000101	0.000396
Calmodulin binding	171	18.2	35	0.000101	0.000396
Thyroid hormone receptor binding	29	3.08	11	0.000105	0.000409
Damaged DNA binding	46	4.89	14	0.000198	0.00076
Peptide binding	159	16.9	32	0.000271	0.00103
Potassium channel regulator activity	32	3.4	11	0.000291	0.0011
GABA receptor activity	23	2.44	9	0.000343	0.00128
Guanyl nucleotide binding	402	42.7	65	0.000358	0.00132
Integrin binding	86	9.13	20	0.000555	0.00203
Cysteine_type endopeptidase activity	74	7.86	18	0.000583	0.00211
GTP binding	371	39.4	60	0.00059	0.00212
Small conjugating protein ligase activity	313	33.2	52	0.000712	0.00251
Small conjugating protein ligase activity	313	33.2	52	0.000712	0.00251
Voltage_gated cation channel activity	163	17.3	31	0.000917	0.00321
Telomeric DNA binding	17	1.81	7	0.00112	0.00387
Cytokine binding	66	7.01	16	0.0012	0.00408
Cytokine binding	66	7.01	16	0.0012	0.00408
Voltage_gated potassium channel activity	99	10.5	21	0.00146	0.00491
Lipid binding	788	83.7	110	0.00151	0.00505
Receptor activity	1920	204	242	0.00183	0.00606
Glycosaminoglycan binding	178	18.9	32	0.00201	0.0066
N_acetyltransferase activity	82	8.71	18	0.00207	0.00674
Calcium channel activity	111	11.8	22	0.00282	0.0091
