# Supplementary material for: Hansenia weberbaueriana (Fedde ex H.Wolff) Pimenov & Kljuykov Extract Suppresses Proliferation of HepG2 Cells via the PTEN-PI3K-AKT Pathway Uncovered by Integrating Network Pharmacology and Iin Vitro Experiments
Source: Front Pharmacol. 2021 Apr 20;12:620897. doi: 10.3389/fphar.2021.620897 (PMC8097175; doi:10.3389/fphar.2021.620897)
Supplement: Supplementary file 2 [file datasheet3.csv]

Pathway	Enrichment Ratio		Total	Expected	Hits	P.Value	FDR		Pathway	#NAME?
Pathways in cancer	0.533962264		530	90.3	283	6.75E-89	2.15E-86		Pathways in cancer	85.66756154
MAPK signaling pathway	0.610169492		295	50.3	180	1.46E-67	2.33E-65		MAPK signaling pathway	64.63264408
Hepatitis B	0.742331288		163	27.8	121	1.20E-59	1.28E-57		Hepatitis B	56.89279003
Cell cycle	0.806451613		124	21.1	100	2.30E-55	1.82E-53		Cell cycle	52.73992861
HTLV-I infection	0.625570776		219	37.3	137	4.77E-53	3.04E-51		HTLV-I infection	50.51712642
Neurotrophin signaling pathway	0.773109244		119	20.3	92	4.93E-48	2.55E-46		Neurotrophin signaling pathway	45.59345982
Proteoglycans in cancer	0.621890547		201	34.2	125	5.78E-48	2.55E-46		Proteoglycans in cancer	45.59345982
Endocrine resistance	0.836734694		98	16.7	82	6.42E-48	2.55E-46		Endocrine resistance	45.59345982
Epstein-Barr virus infection	0.611940299		201	34.2	123	4.23E-46	1.50E-44		Epstein-Barr virus infection	43.82390874
Cellular senescence	0.6625		160	27.3	106	1.49E-44	4.75E-43		Cellular senescence	42.32330639
ErbB signaling pathway	0.847058824		85	14.5	72	6.67E-43	1.93E-41		ErbB signaling pathway	40.71444269
Colorectal cancer	0.837209302		86	14.7	72	3.44E-42	9.11E-41		Colorectal cancer	40.04048162
T cell receptor signaling pathway	0.772277228		101	17.2	78	9.34E-41	2.28E-39		T cell receptor signaling pathway	38.64206515
EGFR tyrosine kinase inhibitor resistance	0.848101266		79	13.5	67	4.78E-40	1.09E-38		EGFR tyrosine kinase inhibitor resistance	37.9625735
Chronic myeloid leukemia	0.855263158		76	12.9	65	2.38E-39	5.05E-38		Chronic myeloid leukemia	37.29670862
Rap1 signaling pathway	0.567961165		206	35.1	117	2.96E-39	5.89E-38		Rap1 signaling pathway	37.22988471
Kaposi's sarcoma-associated herpesvirus infection	0.591397849		186	31.7	110	3.16E-39	5.91E-38		Kaposi's sarcoma-associated herpesvirus infection	37.22841252
Viral carcinogenesis	0.572139303		201	34.2	115	5.12E-39	9.04E-38		Viral carcinogenesis	37.04383157
Pancreatic cancer	0.853333333		75	12.8	64	1.25E-38	2.09E-37		Pancreatic cancer	36.67985371
