# Supplementary material for: Hansenia weberbaueriana (Fedde ex H.Wolff) Pimenov & Kljuykov Extract Suppresses Proliferation of HepG2 Cells via the PTEN-PI3K-AKT Pathway Uncovered by Integrating Network Pharmacology and Iin Vitro Experiments
Source: Front Pharmacol. 2021 Apr 20;12:620897. doi: 10.3389/fphar.2021.620897 (PMC8097175; doi:10.3389/fphar.2021.620897)
Supplement: Supplementary file 3 [file table1.xlsx]

## Sheet: 预测得到的靶点
ACHE
VDR
PTPN1
CDC25A
HMGCR
UGT2B7
HSD11B1
CYP19A1
POLA1
SIRT2
CA2
CA1
HSD17B3
FABP4
FABP3
FABP5
PPARD
FABP2
HSD11B1
SLC22A6
CPT1A
POLB
UGT2B7
VDR
PTGER4
PPARA
RARG
RARB
RARA
KDM2A
PHF8
KDM5C
PTPN1
HMGCR
FFAR1
TRPV1
LDLR
CYP19A1
GRIN2B
HRH3
HRH4
AR
NPY5R
HPGD
SERPINA6
GABBR1
MAOA
MAOB
GNRHR
ALOX5
MCL1
BCL2
NR1H4
CCNE1 CDK2
CDC7
MAPKAPK2
CRHR1
PDGFRB
PDGFRA
PDGFRA PDGFRB
FGFR1
MGLL
TOP2A
F2R
SLC1A1
FLT1
KIT
KDR
CASR
PTGFR
CTSK
LIMK2
DRD2
TEK
RORC
SMO
ABL1
SRC
ELANE
MAOB
ALOX5
APP
MMP2
AKR1B1
AKR1B10
MET
CA12
CA9
CA2
CA1
PDE7A
CA7
CA6
CA14
CA13
CA5B
CA5A
STS
EPHX1
TTR
EGFR
POLB
MMP13
UQCRB
STK17B
ERN1
GCGR
EDNRA
MAPK14
SREBF2
RPS6KA3
F2R
CSNK1G2
CSNK1D
S1PR3
S1PR1
MPEG1
CDK5R1 CDK5
MAPK1
SPHK2
SPHK1
PDGFRB
ALDH2
TLR4
CYP26A1
TAOK1
TAOK3
DYRK1A
PFKFB3
JAK2
ROCK2
HDAC1
HPGD
MMP12
CSNK1A1
MTOR
IKBKE
TBK1
HDAC3
HDAC6
HDAC8
DHODH
LIMK1
LIMK2
ADORA1
ESR1
AVPR1A
TNNC1 TNNT2 TNNI3
IDH1
PPARA
CNR2
AKR1B1
CYP1B1
ABCC1
APP
XDH
CA2
CA7
CA12
CA4
TERT
ABCG2
ESR2
PIM1
ADORA1
ADORA2A
NOX4
MAOA
FLT3
ALOX5
GLO1
GSK3B
MMP9
MMP2
CDK5R1 CDK5
CCNB3 CDK1 CCNB1 CCNB2
ARG1
PTPRS
ABCB1
SYK
PARP1
TTR
MMP12
CD38
AKR1B10
TNKS2
TNKS
TOP1
OPRD1
HSP90AA1
CDK1
VEGFA
PSEN2 PSENEN NCSTN APH1A PSEN1 APH1B
FGF1
HPSE
FGF2
LGALS4
LGALS3
LGALS8
HTR2B
ADRA2A
ADRA2C
ADRA2B
DRD1
DRD2
ADRA1D
HTR2A
HTR2C
DRD3
CYP2D6
HTR6
ADRA1A
HTR1B
FOLH1
RORC
TRPV1
STAT3
SRD5A1
CA1
CA12
CA9
PDE4D
XPO1
CA7
ESR2
RELA
ESR1
PGR
CA13
PDE7A
HSD17B2
CXCR2
FGFR1
LDHA
TUBB1
ADRA2A
ADRA2B
MMP1
KCNMA1
NR3C1
IMPDH2
NQO1
PDE4B
JAK2
MC4R
HMGCR
NQO2
HTR6
ADRA2C
HTR1A
EGLN1
FADS1
MAPK8
MAPK10
MAPK9
FLT1
TYMS
NISCH
IDO1
TNNI3K
ALPL
JAK1
TYK2
NOS1
NOS3
MIF
CASR
CETP
CYP11B2
HTR6
TRPM8
MIF
PRKCA
GABRB3 GABRG2 GABRA5
TSPO
F2
PLAU
PGR
GRM2
ACHE
PTGS2
RGS4
PREP
ALDH1A1
ALDH3A1
TNKS2
PLG
CTRC
CMA1
CTSG
CHRM5
ADORA1
PDE10A
HCRTR2
HCRTR1
PPP1CA
CXCR2
GABRB3 GABRA3 GABRG2
GABRB3 GABRG2 GABRA1
GABRA2 GABRB3 GABRG2
PTGS1
CTSK
CTSS
CTSL
CTSB
FAAH
MGLL
MEN1
TBXAS1
ADORA2B
GRM5
GPR55
S1PR3
MAPK14
RPS6KA2
MAPK11
FNTA FNTB
PGGT1B FNTA
PDE2A
ADAM17
KCNA5
HTR2B
ADRA2A
ADRA2C
ADRA2B
DRD1
SLC6A2
HTR2A
TACR2
DRD3
OPRD1
ADRB3
CYP2D6
CYP2C9
CYP3A4
CYP2C19
GABRA1
GABRA1 GABRB2 GABRG2
GABRA3 GABRB2 GABRG2
GALR3
CYP17A1
TMIGD3
P2RX7
GABRA5
FABP1
RGS8
CCNE2 CDK2 CCNE1
CES1
CASP3
TRPC6
TRPC3
ADORA2A
CASP7
DYRK1B
TLR9
CLK3
ALDH2
MAPK8
MAPK10
AURKA
VCP
PDE5A
HDAC6
MTNR1A
MTNR1B
GRM4
HTR7
TNFRSF1A
UGT2B7
HSD11B1
PTGS1
NR1H3
CYP19A1
NR1I3
SAE1 UBA2
AKR1B10
AR
ESR1
CHRM2
ACHE
SLC6A2
SLC6A4
CYP2C19
CYP17A1
BCHE
SHBG
SLC10A2
HMGCR
ABHD6
BACE1
MAOA
OPRK1
CHRM2
CHRM1
SIGMAR1
MAOB
DUT
ITK
GCK
MAP3K12
MAPK8
EDNRA
SYK
MAPK10
MAPK9
MAP2K1
MAPK14
MDM2
KIT
CFD
KDR
PRKCD
MET
PRKCQ
ALK
JAK2
TACR3
PTGES
BRS3
HSD11B1
PFKFB3
PIK3CB
TRPV1
EGFR
LCK
PIK3CD
PIK3CG
MAPK3
PDE9A
PIK3CA
AVPR1A
PGR
CYP51A1
JAK3
JAK1
TYK2
MAPK1
P2RX7
LRRK2
AURKB
PYGL
TTK
SMO
TRAP1
ABL1
IGF1R
INSR
SRC
HSP90AA1
FGFR2
HSP90AB1
ACACB
BTK
MDM4
WNT3A
CNR1
CNR2
GSK3B
AXL
TYRO3
MERTK
TNKS2
ALOX15
CDK5R1 CDK5
DYRK1A
CDK1
PIM1
ADORA2B
PIM2
SAE1
NAE1
UBA6
P2RX3
FASN
TBK1
NAMPT
ERBB2
SMYD2
F10
ADORA2A
PTPN1
PTPN2
SCN5A
GRM1
SCN9A
PDE10A
CSF1R
C5AR1
PDE3A
BACE1
KCNA3
SRD5A1
CA12
CA9
KCNA5
MAOA
ALOX5
MAOB
ALOX15
CA7
CA14
CA13
CA5B
CD38
OPRK1
CBR1
PIK3CD
PIK3CB
PIK3CG
PIK3CA
PDE7A
MTNR1A
CA6
PTGES
METAP2
HSD11B1
PDE10A
LIMK1
CCR9
PARP1
P2RX7
PARP2
DNMT3A
CDK1 CCNB1
HMGCR
ADORA2B
MTOR
CA1
HPGDS
AKR1C1
ATM
PDE8B
CA4
BRD4
PRKCD
PDE4D
HTR4
OGFRL1
SRC
KCNA5
RPS6KB1
P2RX7
PDE5A
PDE11A
PDE10A
CHEK1
HTR1A
SLC6A9
ADORA2A
AKT1
SLC18A3
DRD1
ROCK2
CCR3
LRRK2
SLC18A2
JAK1
DUSP3
EGFR
UTS2R
TLR4
CHRM3
MAPK14
CA2
ADRB2
CA1
PARP1
PRKDC
PDE9A
CA9
PDE1C
ADRB1
PIM1
ADRA1D
CYP2D6
PIM2
ERBB2
ADRB3
GSK3B
MTOR
NOS1
PIK3CA
BRD4
ATAD2
CSF1R
JAK3
CHEK2
CDK2
BAZ2B
CCR1
DPP4
BAZ2A
MAPK11
MAP2K1
KCNJ1
CASR
PRKCG
PRKCD
PRKCA
PRKCB
PRKCE
NPY1R
FLT1
ADRA2A
MAP3K12
ADRA2C
ADRA2B
CHRNA4 CHRNB2
HRH1
MKNK2
MKNK1
GRIN1 GRIN2B
CTSC
TRPV3
ABL1
KIT
YES1
LCK
CSK
MTAP
TRPM8
KCNQ1
GRIN2B
PDGFRB
HTR1D
PRKCQ
IMPDH2
OPRM1
TERT
PDE7A
CCR2
DRD5
HRH2
ADRA1B
HTR5A
PDE8B
GBA
VEGFA
PSEN2 PSENEN NCSTN APH1A PSEN1 APH1B
FGF1
FGF2
HPSE
FOLH1
CDK1
HSP90AA1
LGALS4
LGALS3
LGALS8
PPARA
CNR2
NR1I3
FAAH
TRPV1
AR
CYP19A1
ESR1
CHRM2
SLC6A2
SLC6A4
CYP2C19
ADH1A
ADH1B
ADH7
TRPA1
ADH1C
PTPN2
CYP19A1
PGR
CYP17A1
AR
ALOX15
SRD5A1
UGT2B7
SRD5A2
SERPINA6
SHBG
HSD17B3
GRM1
ATP12A
NR3C2
NR3C1
NR1I2
NR1I3
DBF4 CDC7
MTNR1A
MTNR1B
CYP19A1
PPARA
AR
PGR
ATP12A
HSD11B1
PPARG
CTSK
EPHX2
PREP
CTSB
CTSL
P2RY12
F2
P2RX7
CAPN1 CAPNS1
CAPN2
CDK2
CAPN1
MAPK1
KCNA5
CELA1
NPY5R
PSEN2 PSENEN NCSTN APH1A PSEN1 APH1B
HCRTR2
HCRTR1
BRD4
PRSS1
SCN5A
F10
CHRNA7
SCN9A
PDE10A
MMP3
MMP9
MMP1
ADORA2A
GRM5
GPBAR1
TACR1
FAP
BRD2
TACR3
PPIA
EGFR
OXTR
DRD4
PDE2A
MDM2
CRHR1
SSTR3
IKBKB
PIM1
MPI
PDE4B
PIM2
PHOSPHO1
IGF1R
GABRB3 GABRA3 GABRG2
GABRB3 GABRG2 GABRA1
GABRB3 GABRG2 GABRA5
GABRA2 GABRB3 GABRG2
CCKBR
PDE7A
PARP1
TNKS2
PTGS2
CTSS
BRD3
SLC6A9
NOS1
BDKRB1
CPT1A
HTR4
CACNA1C
CPT2
MMP2
F2R
CACNA1G
CDC25A
PTPN1
DRD3
CHRM3
SYK
FNTA FNTB
FKBP1A
CDK5R1 CDK5
MTNR1A
MTNR1B
DYRK1A
MAPK14
SOAT1
KIF11
HPGDS
NOD1
CTSH
KCNH2
SCN2A
SCN3A
SCN8A
ELANE
AKR1B10
AKR1B1
MMP13
MMP12
POLB
APP
ERBB2
FYN
PTGS1
SLC6A2
LCK
TTR
MAPK1
AKR1C3
AKR1C4
AKR1C2
MET
EDNRA
ESR1
CA2
CA7
CA1
CA12
CA14
CA9
MAOB
MMP2
CA6
CA5B
CA5A
BACE1
EGFR
CA13
CA4
MMP9
PTPN1
MGLL
DYRK1A
CLK1
DYRK1B
PDE5A
PDE4D
PDE9A
PDE1B
ACP1
CA7
CA1
CA12
CA9
CA13
PDE4D
CYP1A2
JAK1
JAK2
TYMP
RARA
BRD4
CREBBP
PARP1
FLT3
ERBB2
IKBKB
EGFR
MAPK8
NR3C2
CASP1
GSK3B
PRKCA
BDKRB2
PRKCG
KDM4C
PLA2G10
ICAM1
SELE
TAAR1
PARP2
SNCA
MAPK14
MAPK10
TGM2
VCAM1
F13A1
AURKB
MMP13
RPS6KB1
AURKA
PDGFRA PDGFRB
MAP2K3
JAK3
PLK1
TYK2
HSD11B1
MTNR1B
CYP19A1
CYP11B1
ADORA2A
CYP11B2
P2RX7
CCNC CDK8
ADAMTS5
BTK
XDH
PIM1
MAPKAPK2
ELANE
GRM5
NOTUM
PNP
PIM2
NR4A1
CSNK1G1
RPS6KA1
CSNK1A1
TTR
ROCK1
MAPK1
HSPA1A
PTK2B
MAOA
SIRT2
HASPIN
RORC
PPIA
PGR
CCNE2 CDK2 CCNE1
CCNB3 CDK1 CCNB1 CCNB2
CDK2 CCNA1 CCNA2
MYLK2
GSK3A
PIK3CD
PIK3CG
PIK3CA
STK17A
MAOB
MPO
NTRK1
CDK2
CDK5R1 CDK5
CCNE1 CDK2
CASP3
NOS1
PDE1B
NOS2
TNKS2
HSP90B1
PPARA
CNR2
ACHE
FAAH
TRPV1
AR
CYP19A1
ESR1
CHRM2
SLC6A2
SLC6A4
CYP2C19
BCHE
PTPN1
CA2
MIF
GSR
CYP11B1
CYP11B2
XPO1
ACPP
EDNRB
EDNRA
SLC6A2
SLC6A4
BACE1
MAOA
PIK3CA
DRD4
GABRB3 GABRA3 GABRG2
GABRB3 GABRG2 GABRA1
GABRB3 GABRG2 GABRA5
GABRA2 GABRB3 GABRG2
MAPK14
FLT3
JAK1
JAK2
TYK2
ADORA2A
NUDT1
CDK1 CCNB1
CYP19A1
MCHR1
PIK3CB
PIK3CG
MTOR
PIK3CD
DUT
MAOB
CCNE2 CDK2 CCNE1
PRKDC
GYS1
PDE8B
SRD5A1
ADORA2B
TAAR1
KCNA3
PDE10A
HCAR2
CA9
PDE5A
SLC9A1
HSF1
KCNH2
PDPK1
NAAA
CA2
CA1
DNMT3A
CCND3 CCND1 CDK4 CCND2
EDNRA
CYP1A2
PTGES
KCNA5
RPS6KB1
MAP2K1
ALPL
APP
CCKBR
PLA2G7
CD38
PARP1
CDC7
PIM1
HSP90AA1
HRH3
PTGER3
HRH4
JAK3
MAPK8
CRHR1
IMPDH2
PDE2A
DYRK1A
CLK4
ACHE
HSP90AA1
TYR
BACE1
MAOA
MAOB
OPRK1
CA7
CA1
CA12
CA9
CA13
PRKDC
PRMT3
SCN5A
SCN9A
NPY5R
P2RX7
CNR1
KCNH2
NTRK1
CSNK1D
CSNK1E
HDAC3
HDAC2
GSK3B
HDAC1
KCNA3
TBXAS1
OPRL1
HTR2A
HTR2C
PDE9A
PTGES
CYP17A1
PDE10A
ALOX5AP
PIK3CA
MAP3K8
LRRK2
AKT1
GABRA5
AKR1C2
MAPK14
PARP1
PIK3CD
PIK3CB
HSD11B1
AURKA
DRD2
MAPKAPK2
DRD3
EPHX2
CDK1
ADRA1A
NAAA
TRPV1
EGFR
CNR2
SIGMAR1
PIK3CG
PRKCZ
SRC
TRPA1
HPGD
CD38
NAMPT
RORC
PPARG
PPARA
PYGL
MTOR
PPARD
PARP2
WNT3A
GCGR
JAK3
MGAT3
JAK1
MAPK1
TNKS2
PTGER1
PTGER4
MTNR1B
CCNC CDK8
ICAM1
CSNK2A1
SELE
CSNK2A2
CDK8
TNNC1 TNNT2 TNNI3
ADORA2A
CRHR1
DYRK1A
ROCK2
ROCK1
CLK4
HCRTR2
HCRTR1
SMO
ABL1
PDE3A
PDE3B
PRKCG
PRKCA
PRKCE
PRKCH
PRKCQ
PRKCD
TRPV4
ABCB1
SIRT2
HMGCR
PSEN2 PSENEN NCSTN APH1A PSEN1 APH1B
PAM
OPRK1
HSD11B1
UGT2B7
ENPP2
HMGCR
PPARA
PPARD
FABP2
FFAR1
HSD11B1
SLC22A6
FABP4
FABP5
AR
VDR
POLB
GPBAR1
AKR1B10
FABP3
CDC25A
NR1H4
KDM2A
PHF8
KDM5C
UGT2B7
CYP19A1
SERPINA6
SHBG
HSD17B3
G6PD
GABBR1
PTGFR
GABRA2 GABRB2 GABRG2
PTGER2
HSD11B2
HAO1
NPC1L1
CA2
CA1
PLG
GSTK1
LTA4H
CDC45
PTPRC
FNTA FNTB
CACNA2D1
PSEN2 PSENEN NCSTN APH1A PSEN1 APH1B
CHRNA7
PSEN1
PLA2G10
FOLH1
SAE1 UBA2
GRM5
FDFT1
EPHX2
PTGES
BACE1
OPRK1
MAOA
MAOB
KCNA3
CA7
CA1
CA12
CA9
CA13
SCN9A
KCNA5
CDK5R1 CDK5
DYRK1A
KCNH2
CSNK1D
CSNK1E
CD38
ALOX15
PFKFB3
P2RX7
MTOR
GRM1
TRPV1
PIK3CD
PIK3CB
PIK3CG
PIK3CA
SCN5A
CNR1
AKR1C2
PRKDC
LIPE
NPY5R
CRHR1
SYK
PIM1
MAPK14
HRH3
MKNK2
PIM2
NTRK1
GABRA5
HPGDS
KDR
GRM5
PDE9A
NAAA
SRC
EPHX2
GSK3B
SERPINE1
HSD11B1
FLT3
CDK2 CCNA1 CCNA2
F10
JAK2
OPRL1
HTR2C
HTR6
EIF2AK2
TNKS2
IGF1R
GRM4
PDE10A
SMO
CNR2
PARP1
TSPO
F2
CFD
PYGL
TBK1
MTNR1A
MTNR1B
AURKA
MAP3K8
ABL1
RHOA
LRRK2
ITGAL
HSP90AA1
TRPA1
CSF1R
MAPK8
SIGMAR1
MET
GCK
WNT3A
FLT1
EGFR
JAK3
MAP2K1
PGGT1B
AKT1
FNTA FNTB
SLC6A9
RPS6KA3
PDE3A
CXCR2
PPARA
CNR2
NR1I3
FAAH
TRPV1
AR
CYP19A1
ESR1
CHRM2
SLC6A2
SLC6A4
CYP2C19
CA2
CA7
CA1
CA12
CA14
CA9
CA3
CA6
CA5A
CA4
TPMT
TTR
CA5B
CA13
FUT7
KDM4E
KDM4A
KDM3A
KDM6B
FTO
KDM4C
FYN
LCK
FBP1
AKR1C3
KDM2A
MMP9
MMP1
MMP2
MMP8
SQLE
POLA1
POLB
SERPINE1
TUBB1
MAOA
ACHE
KCNA3
BACE1
CYP1A2
GABRB3 GABRA3 GABRG2
GABRB3 GABRG2 GABRA1
GABRB3 GABRG2 GABRA5
GABRA2 GABRB3 GABRG2
CYP19A1
MAPK14
ADORA2B
NOS2
ADORA1
NTRK1
PDE10A
ADRA2A
ADRA2C
ADRA2B
ADRA1B
JAK2
HDAC3
HDAC2
HDAC1
CSNK1D
FNTA FNTB
PGGT1B FNTA
CCNE2 CDK2 CCNE1
TAAR1
PGGT1B
PTGER1
MTOR
PIK3CD
PIK3CB
PIK3CG
MCHR1
PIK3CA
GRM5
PRKDC
PDE5A
BRS3
MAOB
TGFBR1
PTK2B
FAAH
GYS1
GSK3A
CLK4
HSF1
PDE8B
DYRK1A
PGR
MAPK8
MAPKAPK2
CSNK1G1
CCR2
PPOX
PIM1
ADRA1A
CA9
PTGER4
PTGER2
BCHE
PTGER3
HCRTR2
HCRTR1
CNR1
CNR2
SRD5A1
PTGS1
PTGS2
MAP2K1
NAAA
CA12
FLT3
PTAFR
HRH3
JAK1
TYK2
CA7
CA3
CA12
CA14
CA9
CA13
CA5B
FAAH
PTGS2
HSD11B1
FABP4
FABP3
FABP5
FABP1
SCD
CES2
PTPN1
NR1H3
PPARG
PTGS1
PPARA
PPARD
CYP19A1
CYP17A1
PTGES
AR
NOS2
PTPN2
TOP2A
RORC
TERT
POLB
ACP1
CNR1
HSD17B2
CA2
CA1
TOP1
PTGIR
HRH3
HRH4
FFAR1
KDR
PRKCD
PRKCQ
FNTA FNTB
ALOX5
MCL1
BCL2
NR3C1
AKR1B10
QPCT
PTPN6
PDE4D
CD81
HMGCR
ALOX5AP
SERPINA6
CYP51A1
PGR
TRPV1
PTGER2
PGGT1B FNTA
PARP1
LRRK2
MTTP
LDLR
APOB
C5AR1
KIF11
AKR1C1
SLC9A1
TNKS
PFKFB3
MTOR
HSD11B2
PARP2
NPC1L1
PORCN
BRPF1
NPY5R
PTGER1
BRD4
BRD2
BRD3
EPHX1
GCK
CDC7
LIMK2
PIM1
AURKB
MAPK14
ITK
JAK2
ROCK2
CHUK
AVPR2
AVPR1A
TBXA2R
CDC25B
UTS2R
HPGD
CRHR1
CYP11B2
NLRP3
CYP11B1
LIPE
CA2
CA1
HSD17B3
VDR
FABP4
FABP3
FABP5
FABP2
HSD11B1
PPARA
PPARD
CYP19A1
SLC22A6
CPT1A
AR
POLB
FFAR1
NR1H4
PTPN1
FLT1
KDR
JAK1
UGT2B7
CYP11B1
CYP11B2
PNPLA2
SLC9A1
PTK6
FNTA FNTB
PDGFRB
CTSS
GCGR
ALOX5AP
TNKS
CSF1R
CASR
KIT
MAOA
FLT4
PDGFRA
EGFR
RET
HRH3
MAP3K20
FRK
DDR1
CIT
CDK8
LIMK2
CDK19
MAP3K19
CRHR1
F2R
THRB
CTSL
TAAR1
GPBAR1
MAOB
CTSB
HRH4
MCL1
BCL2
ERBB2
KDM2A
PHF8
KDM5C
IMPDH2
ABHD6
SLC5A2
MGLL
QPCT
HMGCR
TRPV1
RARG
RARB
RARA
SCN4A
CDK1
MAPK1
NAAA
PSEN2 PSENEN NCSTN APH1A PSEN1 APH1B
BRD1
TRIM24
BRPF1
AHR
DRD2
MAPK14
AKT1
BCL2L1
CDC25A
JAK2
SIRT2
PORCN
BRD4
BRD2
BRD3
CNR1
HRH1
KCNH2
RORC
BACE1
OPRK1
MAOB
MAOA
PRKDC
PIK3CD
PIK3CB
PIK3CG
PIK3CA
CLK4
PDE10A
HTR2A
HTR6
PDE5A
CDK5R1 CDK5
PTGER1
AVPR1A
OXTR
PIM1
PTGER3
PIM2
CRHR1
HDAC3
HDAC2
ADORA2A
ADORA2B
HDAC1
NPY5R
KCNA3
KCNH2
CNR2
PTPN1
GABRA2
SYK
LIPE
PDE2A
MTNR1A
MTNR1B
MAPK14
BRS3
CNR1
TACR3
TGFBR1
SUMO1
P2RX7
MTOR
MCL1
CACNA2D1
TACR1
GRM4
CACNA2D2
GHSR
CD38
MKNK1
JAK3
FAAH
SIGMAR1
JAK2
ATM
TTK
TAB1 MAP3K7
PTGES
ABL1
DYRK1A
METAP1
SCN10A
PTGER4
BCHE
PYGM
CDK1
ADORA1
PARP1
TNK2
SMO
MAP3K7
DRD4
EPHX2
GABRB3 GABRA3 GABRG2
GABRB3 GABRG2 GABRA1
GABRB3 GABRG2 GABRA5
GRM5
STS
GRM1
CDK2
BRD4
BRD2
BRD3
PTAFR
CREBBP
PLK2
SORD
BACE2
NAAA
GPBAR1
CPT1A
RAPGEF4
KCNK3
CDC25C
DPP4
CPT2
CA1
CA12
CA9
CA7
CA13
CA2
ADORA2A
ADORA1
CDA
ADA
CDK2 CCNA1 CCNA2
ADK
MAPK1
DTYMK
GSK3B
AHCY
IDO1
ALDH2
IL2
FOLH1
OGA
DAO
FUCA1
ADORA3
GBA
CA5A
GAPDH
PNP
DPP4
HSPA5
PTPN2
F2
CDK9 CCNT1
CSNK2A1
HSPA8
MGAM
GAA
TNF
KCNA5
KCNA3
PIN1
PTGES
TK1
TYMS
GRK1
PTPN1
TYMP
KDM4C
NAALAD2
OPRK1
MAOA
MAOB
ALOX15
BACE1
CA1
CA7
CA12
CA9
CA13
SRD5A1
HSD11B1
ADA
P2RX3
HMGCR
PDE10A
CA6
CHRM4
ADRA2C
HRH2
CHRM5
CHRM2
CHRM1
ADRA1B
OPRM1
CHRM3
SIGMAR1
HTR7
NPY5R
PDE2A
PARP1
ADORA2A
MAPK10
JUN
CA14
CA5B
ABCB1
PDE5A
COMT
NR3C1
F10
MDM2
ADORA1
KCNK3
DUT
FNTA FNTB
PRMT3
CYP17A1
P2RX7
TLR8
TLR7
ABCC9
TGM2
HSD17B2
PDE9A
PIK3CA
FKBP1A
MTNR1A
MTNR1B
CFD
CXCR2
MAPK14
JAK1
CDK2
CDK1
PIM1
JAK3
JAK2
PIM2
PIM3
CYP11B1
CYP11B2
GCK
ALOX5AP
PSMB5
ROCK2
ROCK1
ILK
EDNRB
EDNRA
TYRO3
CDK5R1 CDK5
PSEN2 PSENEN NCSTN APH1A PSEN1 APH1B
CCR1
ERN1
CCNE2 CDK2 CCNE1
DRD4
PPARG
CHEK1
TBXA2R
PGR
IL6ST
KIF11
PDK1
PIN1
MTOR
NR3C2
SCN9A
AVPR1A
PIK3CD
TNF
IL2
XDH
ADORA1
AKR1B1
NMUR2
ADRA2A
ADRA2C
ACHE
CA2
CA12
NOX4
CA7
CA4
RPS6KA3
NQO2
CD38
CA1
CA9
MMP1
MMP7
MMP8
ALDH2
CHIA
EGFR
PRKCA
IMPDH1
IMPDH2
ADORA2B
HSP90AA1
ALOX5
SLC29A1
SLC5A2
SLC5A1
ADK
MAP2K1
MTOR
MAOB
PDE5A
ADORA2A
ADORA3
TOP1
HSP90AA1
SLC28A2
PRKCA
PTGS1
PTGS2
CA1
BACE1
SRD5A1
ESR2
CA9
XPO1
PDE4D
CA1
CA12
ESR1
CA1
CA12
CA9
CA2
SLC5A2
MAOA
MAOB
SLC29A1
NRAS
MGMT
ADORA2A
ADORA3
SLC5A1
ADORA2B
S1PR1
GBA
SLC28A2
ADAM17
SLC5A4
LGALS3
CA7
CA13
BACE1
MAOA
ALOX15
MAOB
OPRK1
KCNA3
SRD5A1
CA7
CA1
CA12
CA9
CA13
KCNA5
SCN9A
GRM1
HSD11B1
GRM5
PIK3CD
PIK3CB
PIK3CG
PIK3CA
BRD4
BRD2
BRD3
MTNR1A
MTNR1B
HTR6
SCN5A
HSP90AA1
CTSS
NPY5R
FLT3
SCD
PTGER4
EPHX2
PRKDC
PSEN2 PSENEN NCSTN APH1A PSEN1 APH1B
EEF2K
PTGS1
KIF11
HPGD
[truncated: 1,445 more rows]

## Sheet: 靶点去重
Comound Tar	交集			AD Tar
ACHE	ACHE			APP
VDR	#N/A			PSEN1
PTPN1	#N/A			APOE
CDC25A	#N/A			PSEN2
HMGCR	HMGCR			MAPT
UGT2B7	#N/A			ABCA7
HSD11B1	HSD11B1			SORL1
CYP19A1	CYP19A1			SNCA
POLA1	#N/A			ADAM10
SIRT2	#N/A			A2M
CA2	#N/A			BACE1
CA1	#N/A			NOS3
HSD17B3	#N/A			PRNP
FABP4	#N/A			TREM2
FABP3	FABP3			PLAU
FABP5	#N/A			HFE
PPARD	PPARD			MT-ND1
FABP2	#N/A			GRN
SLC22A6	#N/A			ACHE
CPT1A	#N/A			SNCB
POLB	#N/A			CLU
PTGER4	#N/A			TOMM40
PPARA	PPARA			MT-ND2
RARG	#N/A			UNC5C
RARB	RARB			MPO
RARA	RARA			GSK3B
KDM2A	#N/A			BCHE
PHF8	#N/A			LRP1
KDM5C	#N/A			AD5
FFAR1	#N/A			SERPINA3
TRPV1	#N/A			COMT
LDLR	LDLR			PRKN
GRIN2B	GRIN2B			AD6
HRH3	HRH3			HTR2A
HRH4	#N/A			CHAT
AR	#N/A			AD7
NPY5R	#N/A			AD10
HPGD	#N/A			IDE
SERPINA6	#N/A			AKT1
GABBR1	GABBR1			CDK5
MAOA	MAOA			AD11
MAOB	MAOB			AD8
GNRHR	#N/A			CTSD
ALOX5	ALOX5			AD12
MCL1	MCL1			AD13
BCL2	BCL2			AD14
NR1H4	#N/A			AD15
CCNE1	#N/A			AD17
CDC7	#N/A			DRD3
MAPKAPK2	#N/A			AD16
CRHR1	CRHR1			BDNF
PDGFRB	PDGFRB			BACE2
PDGFRA	PDGFRA			MIR146A
FGFR1	FGFR1			MIR29A
MGLL	#N/A			MIR107
TOP2A	#N/A			MIR29B1
F2R	#N/A			PIN1
SLC1A1	SLC1A1			TNF
FLT1	#N/A			MIR34A
KIT	KIT			PICALM
KDR	KDR			MIR106B
CASR	#N/A			APBB1
PTGFR	PTGFR			ACE
CTSK	#N/A			NCSTN
LIMK2	#N/A			CDK5R1
DRD2	DRD2			HSD17B10
TEK	#N/A			MIR328
RORC	#N/A			MIR298
SMO	#N/A			COL25A1
ABL1	ABL1			PLD3
SRC	SRC			PSENEN
ELANE	ELANE			CASP3
APP	APP			RPS27A
MMP2	#N/A			AGER
AKR1B1	#N/A			TF
AKR1B10	#N/A			IL1B
MET	MET			CALHM1
CA12	#N/A			IL1A
CA9	#N/A			BIN1
PDE7A	#N/A			MME
CA7	#N/A			IL6
CA6	#N/A			CR1
CA14	#N/A			GSK3A
CA13	#N/A			SOD1
CA5B	#N/A			DBN1
CA5A	#N/A			LRRK2
STS	#N/A			VLDLR
EPHX1	#N/A			NGF
TTR	TTR			GAPDH
EGFR	EGFR			PTGS2
MMP13	#N/A			UCHL1
UQCRB	#N/A			MAPK1
STK17B	#N/A			TARDBP
ERN1	ERN1			UBB
GCGR	#N/A			APLP2
EDNRA	#N/A			DHCR24
MAPK14	MAPK14			DPYSL2
SREBF2	#N/A			SLC6A4
RPS6KA3	#N/A			CST3
CSNK1G2	#N/A			INS
CSNK1D	CSNK1D			MAOB
S1PR3	#N/A			SYP
S1PR1	#N/A			GFAP
MPEG1	#N/A			CAPN1
CDK5R1	CDK5R1			CYP46A1
MAPK1	MAPK1			NTRK1
SPHK2	SPHK2			SST
SPHK1	#N/A			UBQLN1
ALDH2	ALDH2			CHRNA7
TLR4	TLR4			S100B
CYP26A1	#N/A			IL10
TAOK1	#N/A			APH1A
TAOK3	#N/A			ABCA1
DYRK1A	DYRK1A			BPTF
PFKFB3	#N/A			EXOC3L2
JAK2	JAK2			NTRK2
ROCK2	#N/A			MT-RNR2
HDAC1	#N/A			VCP
MMP12	#N/A			PCDH11X
CSNK1A1	#N/A			CTSB
MTOR	MTOR			OLR1
IKBKE	#N/A			GRIN2B
TBK1	TBK1			APOC1
HDAC3	#N/A			APBA3
HDAC6	#N/A			MT3
HDAC8	#N/A			ITM2B
DHODH	#N/A			APBA1
LIMK1	#N/A			MAP2
ADORA1	#N/A			CYP2D6
ESR1	ESR1			APBB3
AVPR1A	#N/A			ADAM17
TNNC1	#N/A			CLSTN1
IDH1	#N/A			VSNL1
CNR2	CNR2			DYRK1A
CYP1B1	#N/A			SQSTM1
ABCC1	#N/A			APBA2
XDH	#N/A			CRH
CA4	#N/A			MARK1
TERT	#N/A			RCAN1
ABCG2	ABCG2			DNM1L
ESR2	ESR2			TTR
PIM1	#N/A			INSR
ADORA2A	ADORA2A			GAL
NOX4	#N/A			CD33
FLT3	#N/A			VPS26A
GLO1	#N/A			TP53
GSK3B	GSK3B			NOS1
MMP9	MMP9			COLEC12
CCNB3	#N/A			NRGN
ARG1	#N/A			RELN
PTPRS	#N/A			SLC6A3
ABCB1	ABCB1			PON1
SYK	#N/A			LPL
PARP1	PARP1			LDLR
CD38	#N/A			NGFR
TNKS2	#N/A			DOCK3
TNKS	#N/A			MAPK14
TOP1	#N/A			C9orf72
OPRD1	OPRD1			FAS
HSP90AA1	HSP90AA1			NEFL
CDK1	CDK1			FYN
VEGFA	VEGFA			HMOX1
PSEN2	PSEN2			CAT
FGF1	#N/A			TFCP2
HPSE	#N/A			PPARG
FGF2	#N/A			REST
LGALS4	#N/A			GSAP
LGALS3	#N/A			GRIN1
LGALS8	#N/A			GLUL
HTR2B	#N/A			APLP1
ADRA2A	ADRA2A			CASP8
ADRA2C	ADRA2C			CP
ADRA2B	ADRA2B			EIF2AK2
DRD1	DRD1			VEGFA
ADRA1D	ADRA1D			MTHFR
HTR2A	HTR2A			IGF1
HTR2C	HTR2C			COX5A
DRD3	DRD3			NTRK3
CYP2D6	CYP2D6			HMGCR
HTR6	HTR6			NQO1
ADRA1A	ADRA1A			GRIN2A
HTR1B	HTR1B			CD40
FOLH1	FOLH1			CSF1R
STAT3	#N/A			MAOA
SRD5A1	#N/A			SOD2
PDE4D	PDE4D			DKK1
XPO1	#N/A			AD9
RELA	RELA			PTGS1
PGR	#N/A			MARK4
HSD17B2	#N/A			MAPK3
CXCR2	#N/A			NPY
LDHA	LDHA			KLK6
TUBB1	#N/A			HMGB1
MMP1	#N/A			MAPK10
KCNMA1	#N/A			CYCS
NR3C1	NR3C1			MIR132
IMPDH2	#N/A			OGT
NQO1	NQO1			CASP2
PDE4B	#N/A			ALB
MC4R	MC4R			HTR6
NQO2	NQO2			PRKCA
HTR1A	HTR1A			CASP7
EGLN1	#N/A			TH
FADS1	#N/A			PTPA
MAPK8	MAPK8			ESR2
MAPK10	MAPK10			ERBB4
MAPK9	#N/A			SPHK2
TYMS	#N/A			GDNF
NISCH	#N/A			CREB1
IDO1	IDO1			MAPK8
TNNI3K	#N/A			DRD2
ALPL	#N/A			CCL2
JAK1	#N/A			APBB2
TYK2	#N/A			BLMH
NOS1	NOS1			NAE1
NOS3	NOS3			NOS2
MIF	#N/A			STH
CETP	CETP			HSPG2
CYP11B2	#N/A			DNMBP
TRPM8	#N/A			CAPN2
PRKCA	PRKCA			JUN
GABRB3	#N/A			SPTLC1
TSPO	TSPO			FRMD4A
F2	F2			SNCG
PLAU	PLAU			GRIN2C
GRM2	GRM2			PINK1
PTGS2	PTGS2			SIRT1
RGS4	RGS4			MSR1
PREP	PREP			TNFRSF1A
ALDH1A1	#N/A			PVALB
ALDH3A1	#N/A			CASP9
PLG	PLG			DKK3
CTRC	#N/A			DLG4
CMA1	#N/A			ECE1
CTSG	#N/A			MS4A6A
CHRM5	CHRM5			CASP6
PDE10A	#N/A			APOD
HCRTR2	#N/A			TTBK1
HCRTR1	#N/A			CHRM1
PPP1CA	#N/A			MTOR
GABRA2	#N/A			GPC1
PTGS1	PTGS1			HCRT
CTSS	#N/A			CETP
CTSL	#N/A			CSNK1D
CTSB	CTSB			CAV3
FAAH	FAAH			SLC1A2
MEN1	#N/A			DCHS2
TBXAS1	#N/A			TSPO
ADORA2B	ADORA2B			SNAP25
GRM5	GRM5			SEMA3A
GPR55	#N/A			NOTCH1
RPS6KA2	#N/A			CIB1
MAPK11	#N/A			GAP43
FNTA	#N/A			EIF2AK3
PGGT1B	#N/A			KCNIP3
PDE2A	#N/A			SORCS3
ADAM17	ADAM17			GRK2
KCNA5	#N/A			CDKN3
SLC6A2	SLC6A2			TLR4
TACR2	#N/A			MAPK8IP1
ADRB3	ADRB3			CDK1
CYP2C9	CYP2C9			SLC30A6
CYP3A4	CYP3A4			AATF
CYP2C19	CYP2C19			CRYAB
GABRA1	#N/A			HSPA8
GABRA3	#N/A			MTR
GALR3	#N/A			PRKCZ
CYP17A1	#N/A			APOB
TMIGD3	#N/A			JCAD
P2RX7	P2RX7			NTF3
GABRA5	#N/A			LRP8
FABP1	#N/A			CTNNA3
RGS8	#N/A			HLA-DRB1
CCNE2	#N/A			FGFR1
CES1	#N/A			GSTO1
CASP3	CASP3			PLA2G6
TRPC6	#N/A			TMED10
TRPC3	#N/A			PZP
CASP7	CASP7			GSR
DYRK1B	#N/A			NEFM
TLR9	#N/A			RTN3
CLK3	#N/A			NPC1
AURKA	#N/A			OGDH
VCP	VCP			GRIA1
PDE5A	#N/A			SPTLC2
MTNR1A	MTNR1A			SREK1IP1
MTNR1B	#N/A			HTR1A
GRM4	#N/A			GCG
HTR7	HTR7			APH1B
TNFRSF1A	TNFRSF1A			DLST
NR1H3	NR1H3			PCSK1N
NR1I3	#N/A			CHRNA4
SAE1	#N/A			MEOX2
CHRM2	CHRM2			HRH2
SLC6A4	SLC6A4			CHRNB2
BCHE	BCHE			NDUFS4
SHBG	#N/A			CALB1
SLC10A2	#N/A			MALRD1
ABHD6	#N/A			CASP1
BACE1	BACE1			REG1A
OPRK1	#N/A			TLR2
CHRM1	CHRM1			ALOX5
SIGMAR1	SIGMAR1			PPARA
DUT	#N/A			CH25H
ITK	#N/A			PITRM1
GCK	#N/A			GRIA2
MAP3K12	#N/A			PLCB1
MAP2K1	MAP2K1			PADI2
MDM2	#N/A			LRPAP1
CFD	#N/A			SOAT1
PRKCD	PRKCD			PRKCB
PRKCQ	PRKCQ			SLC18A3
ALK	#N/A			PON2
TACR3	#N/A			TXN
PTGES	PTGES			VDAC1
BRS3	#N/A			STMN2
PIK3CB	#N/A			HSPA5
LCK	#N/A			SAA1
PIK3CD	#N/A			LRP2
PIK3CG	#N/A			CAST
MAPK3	MAPK3			DRD1
PDE9A	#N/A			GPR3
PIK3CA	#N/A			BACE1-AS
CYP51A1	#N/A			NPEPPS
JAK3	JAK3			ALDH2
LRRK2	LRRK2			GLRX
AURKB	#N/A			OGG1
PYGL	#N/A			CCL3
TTK	#N/A			EGR1
TRAP1	#N/A			NTS
IGF1R	IGF1R			DERL1
INSR	INSR			ATP5PD
FGFR2	FGFR2			GSTP1
HSP90AB1	#N/A			ITPR3
ACACB	#N/A			PCMT1
BTK	#N/A			CACNA1C
MDM4	#N/A			SLC1A3
WNT3A	#N/A			PLA2G2A
CNR1	CNR1			ADAM19
AXL	#N/A			NDUFS3
TYRO3	#N/A			RAB5A
MERTK	MERTK			MAP1B
ALOX15	#N/A			RYR3
PIM2	#N/A			CDK5RAP2
NAE1	NAE1			NDRG2
UBA6	#N/A			DBH
P2RX3	#N/A			CFH
FASN	#N/A			HTR2C
NAMPT	#N/A			SERPINI1
ERBB2	ERBB2			KIDINS220
SMYD2	#N/A			LOC111258525
F10	#N/A			TSHZ3
PTPN2	#N/A			NRG1
SCN5A	#N/A			ERN1
GRM1	GRM1			ABL1
SCN9A	#N/A			SEPTIN1
CSF1R	CSF1R			CAMK2G
C5AR1	#N/A			DRD4
PDE3A	#N/A			PPP3CA
KCNA3	KCNA3			PLA2G4A
CBR1	CBR1			ANKS1B
METAP2	#N/A			MROH8
CCR9	#N/A			BAD
PARP2	#N/A			KLK8
DNMT3A	#N/A			TM2D1
HPGDS	HPGDS			NPY4R
AKR1C1	#N/A			FABP3
ATM	#N/A			ATP5F1C
PDE8B	#N/A			RTN4
BRD4	BRD4			ITPR1
HTR4	HTR4			PPP3R1
OGFRL1	#N/A			MAZ
RPS6KB1	RPS6KB1			AOC3
PDE11A	#N/A			CALM1
CHEK1	#N/A			SLC39A1
SLC6A9	#N/A			CALB2
AKT1	AKT1			BLVRB
SLC18A3	SLC18A3			CNR1
CCR3	#N/A			THBS4
SLC18A2	SLC18A2			ABCA2
DUSP3	#N/A			TNFRSF21
UTS2R	#N/A			PLA2G3
CHRM3	CHRM3			CNTF
ADRB2	#N/A			CCK
PRKDC	#N/A			APAF1
PDE1C	#N/A			AZIN2
ADRB1	#N/A			EIF2S1
ATAD2	#N/A			CHRM2
CHEK2	#N/A			ATP5PF
CDK2	#N/A			PEBP1
BAZ2B	#N/A			QPCT
CCR1	#N/A			LPA
DPP4	DPP4			TMEFF2
BAZ2A	#N/A			ATP5F1A
KCNJ1	#N/A			GNAQ
PRKCG	PRKCG			COX4I1
PRKCB	PRKCB			NEFH
PRKCE	PRKCE			UQCRC1
NPY1R	#N/A			KIAA1191
CHRNA4	CHRNA4			HSPA1A
HRH1	HRH1			PLCB4
MKNK2	#N/A			ADORA2A
MKNK1	#N/A			FPR2
GRIN1	GRIN1			CAV1
CTSC	#N/A			NCKIPSD
TRPV3	#N/A			PDYN
YES1	#N/A			NTF4
CSK	#N/A			MYOCD
MTAP	#N/A			MAP2K1
KCNQ1	#N/A			RPS6KB1
HTR1D	HTR1D			PREP
OPRM1	OPRM1			PRND
CCR2	CCR2			GLP1R
DRD5	DRD5			AQP4
HRH2	HRH2			CALM2
ADRA1B	ADRA1B			CALM3
HTR5A	#N/A			CALML3
GBA	GBA			CALML5
ADH1A	#N/A			SNAP91
ADH1B	#N/A			MAP3K5
ADH7	#N/A			GSN
TRPA1	#N/A			SERPINE2
ADH1C	ADH1C			GRB2
SRD5A2	#N/A			CHMP2B
ATP12A	#N/A			TGM2
NR3C2	#N/A			PSCA
NR1I2	#N/A			RNF146
DBF4	#N/A			ASAH2B
PPARG	PPARG			SLC5A7
EPHX2	#N/A			CNR2
P2RY12	#N/A			PLTP
CAPN1	CAPN1			RALGPS2
CAPN2	CAPN2			C1R
CELA1	#N/A			AGRN
PRSS1	#N/A			SYT1
CHRNA7	CHRNA7			APEX1
MMP3	MMP3			HMOX2
GPBAR1	#N/A			RHOA
TACR1	#N/A			CXCL12
FAP	#N/A			P2RX7
BRD2	#N/A			SLC2A3
PPIA	#N/A			MTNR1A
OXTR	#N/A			GAD1
DRD4	DRD4			MT-CO1
SSTR3	SSTR3			MT-CO2
IKBKB	#N/A			IL1R2
MPI	#N/A			INA
PHOSPHO1	#N/A			RAB3A
CCKBR	#N/A			GRM2
BRD3	#N/A			FLOT1
BDKRB1	#N/A			MIR212
CACNA1C	CACNA1C			CDKN2B-AS1
CPT2	#N/A			PEMT
CACNA1G	CACNA1G			COX6B1
FKBP1A	#N/A			ATP5PO
SOAT1	SOAT1			ATP5PB
KIF11	#N/A			OXT
NOD1	#N/A			MELTF
CTSH	#N/A			COX6C
KCNH2	KCNH2			MIR125A
SCN2A	#N/A			SV2A
SCN3A	#N/A			BCYRN1
SCN8A	#N/A			GATA1
FYN	FYN			MIR26B
AKR1C3	#N/A			MIR15A
AKR1C4	#N/A			MIR181C
AKR1C2	#N/A			MIR128-1
CLK1	#N/A			LINC01080
PDE1B	#N/A			LINC01616
ACP1	#N/A			NOTCH3
CYP1A2	CYP1A2			GBA
TYMP	#N/A			MIRLET7I
CREBBP	#N/A			LRP1-AS
CASP1	CASP1			LINC01772
BDKRB2	#N/A			MIR22
KDM4C	#N/A			MIAT
PLA2G10	#N/A			HAR1A
ICAM1	ICAM1			HAR1B
SELE	#N/A			SNCAIP
TAAR1	#N/A			MIR511
SNCA	SNCA			SOX2-OT
TGM2	TGM2			MIR210
VCAM1	#N/A			MIR93
F13A1	#N/A			MIR197
MAP2K3	#N/A			MIR320A
PLK1	#N/A			SNHG3
CYP11B1	#N/A			MIR363
CCNC	#N/A			ESR1
ADAMTS5	#N/A			ATXN2
NOTUM	#N/A			GRIA3
PNP	#N/A			TBP
NR4A1	NR4A1			GAB2
CSNK1G1	#N/A			TFAM
RPS6KA1	#N/A			GRIA4
ROCK1	#N/A			HTT
HSPA1A	HSPA1A			CACNA1G
PTK2B	#N/A			CCR5
HASPIN	#N/A			PHF1
MYLK2	#N/A			MTHFD1L
GSK3A	GSK3A			SRC
STK17A	#N/A			PARK7
MPO	MPO			MS4A4A
NTRK1	NTRK1			PDSS1
NOS2	NOS2			RILPL1
HSP90B1	#N/A			MRO
GSR	GSR			IAPP
ACPP	#N/A			DCR
EDNRB	#N/A			MS4A6E
NUDT1	#N/A			CHI3L1
MCHR1	#N/A			GSS
GYS1	#N/A			TMEM106B
HCAR2	#N/A			WWOX
SLC9A1	#N/A			IL1RN
HSF1	#N/A			SIGMAR1
PDPK1	#N/A			IL4
NAAA	#N/A			ECE2
CCND3	#N/A			FUS
PLA2G7	PLA2G7			SYNJ1
PTGER3	#N/A			HMBS
CLK4	#N/A			NCAM1
TYR	#N/A			AIF1
PRMT3	#N/A			NR4A2
CSNK1E	#N/A			TET1
HDAC2	#N/A			AGTR1
OPRL1	#N/A			CBS
ALOX5AP	#N/A			LOC109504728
MAP3K8	#N/A			POLL
PRKCZ	PRKCZ			ADNP
MGAT3	#N/A			ABCB1
PTGER1	#N/A			LRAT
CSNK2A1	#N/A			NCL
CSNK2A2	#N/A			YWHAQ
CDK8	#N/A			ATP13A2
PDE3B	#N/A			MYC
PRKCH	#N/A			IFNG
TRPV4	#N/A			TIAF1
PAM	#N/A			PSNP2
ENPP2	#N/A			PSNP3
G6PD	G6PD			LOC110806262
PTGER2	#N/A			MOBP
HSD11B2	#N/A			PLAT
HAO1	#N/A			VPS35
NPC1L1	#N/A			RTN4R
GSTK1	#N/A			CRP
LTA4H	#N/A			MIR206
CDC45	#N/A			ADAM12
PTPRC	#N/A			SLC18A2
CACNA2D1	#N/A			OLIG2
PSEN1	PSEN1			ACE2
FDFT1	#N/A			DAOA
LIPE	#N/A			BLOC1S3
SERPINE1	SERPINE1			XPNPEP3
EIF2AK2	EIF2AK2			HPS4
RHOA	RHOA			ZKSCAN3
ITGAL	#N/A			HSPA4
CA3	#N/A			S100A9
TPMT	#N/A			ATXN1
FUT7	#N/A			IL6R
KDM4E	#N/A			HTRA1
KDM4A	#N/A			TRPC4AP
KDM3A	#N/A			CRHR1
KDM6B	#N/A			CX3CR1
FTO	#N/A			VIP
FBP1	#N/A			LAD1
MMP8	#N/A			NPPB
SQLE	#N/A			CX3CL1
TGFBR1	#N/A			PPP2CA
PPOX	#N/A			CXCL8
PTAFR	#N/A			LAMP1
SCD	#N/A			CDK4
CES2	#N/A			SLC19A1
PTGIR	#N/A			PRKCD
QPCT	QPCT			MECP2
PTPN6	#N/A			NR3C1
CD81	#N/A			TCP1
MTTP	#N/A			IGF1R
APOB	APOB			TPPP
PORCN	#N/A			DNMT1
BRPF1	#N/A			CD68
CHUK	#N/A			MCL1
AVPR2	#N/A			SLC2A1
TBXA2R	#N/A			LEP
CDC25B	#N/A			GLUD1
NLRP3	#N/A			DAPK1
PNPLA2	#N/A			GFPT2
PTK6	#N/A			PRL
FLT4	#N/A			GRM5
RET	#N/A			FIS1
MAP3K20	#N/A			TYROBP
FRK	#N/A			MBP
DDR1	#N/A			FMR1
CIT	#N/A			ITSN1
CDK19	#N/A			GATD3A
MAP3K19	#N/A			FOLH1
THRB	#N/A			TNFRSF1B
SLC5A2	#N/A			GART
SCN4A	#N/A			TMEM119
BRD1	#N/A			TMEM230
TRIM24	#N/A			TPH1
AHR	#N/A			ACAT1
BCL2L1	#N/A			NRXN1
SUMO1	#N/A			GFPT1
CACNA2D2	#N/A			CACNA1E
GHSR	#N/A			RBFOX3
TAB1	#N/A			TMEM108
METAP1	#N/A			GOLGA7B
SCN10A	#N/A			H1FX-AS1
PYGM	#N/A			CSMD1
TNK2	#N/A			SP1
MAP3K7	#N/A			ERBB3
PLK2	#N/A			MIR155
SORD	#N/A			MIR9-1
BACE2	BACE2			CYP2E1
RAPGEF4	#N/A			CD47
KCNK3	#N/A			ATXN3
CDC25C	#N/A			GLS
CDA	#N/A			PSMA5
ADA	#N/A			VAMP2
ADK	#N/A			MSRB2
DTYMK	#N/A			PSMB8
AHCY	#N/A			HRC
IL2	IL2			HSP90AA1
OGA	#N/A			TGFB1
DAO	#N/A			ADIPOQ
FUCA1	#N/A			BAX
ADORA3	#N/A			GOLGA4
GAPDH	GAPDH			CBR1
HSPA5	HSPA5			HNRNPA1
CDK9	CDK9			SECISBP2
HSPA8	HSPA8			CHGA
MGAM	#N/A			KCNA3
GAA	#N/A			SORCS1
TNF	TNF			ADAMTS2
PIN1	PIN1			CBSL
TK1	#N/A			CFAP410
GRK1	#N/A			MAP1LC3A
NAALAD2	#N/A			RUNX1
CHRM4	CHRM4			SYN1
JUN	JUN			MTRR
COMT	COMT			DOP1B
TLR8	#N/A			IL2
TLR7	#N/A			GJA1
ABCC9	#N/A			NPC2
PIM3	#N/A			COL6A1
PSMB5	#N/A			COL6A2
ILK	#N/A			RMDN3
IL6ST	#N/A			HOTAIR
PDK1	#N/A			HSPA9
NMUR2	#N/A			LDHA
MMP7	#N/A			STXBP1
CHIA	#N/A			GRIN3B
IMPDH1	#N/A			CHGB
SLC29A1	#N/A			C4A
SLC5A1	#N/A			HDAC9
SLC28A2	#N/A			DISC1
NRAS	#N/A			CDR1
MGMT	#N/A			CSTB
SLC5A4	#N/A			LOX
EEF2K	#N/A			CXCR4
CTSV	#N/A			YWHAZ
CLK2	#N/A			CNP
RAF1	#N/A			B3GAT1
HSD3B1	#N/A			KRT14
ICMT	#N/A			RBSN
MAPK13	#N/A			HNRNPA2B1
EZR	#N/A			APC
NOX1	#N/A			TTC3
LNPEP	#N/A			PECAM1
PRKACA	PRKACA			CASP4
PGK1	#N/A			GAD2
CDK4	CDK4			IDO1
QPCTL	#N/A			MT-ATP6
CHRNA3	CHRNA3			NOTCH4
EP300	#N/A			ARPP21
GRIA1	GRIA1			FAM107B
PDE4C	#N/A			EGF
HCK	#N/A			CLOCK
PI4KB	#N/A			MMP3
EPHB4	#N/A			PRB1
BRAF	#N/A			XBP1
WEE1	#N/A			HTR7
KDM1A	#N/A			FOS
ANPEP	#N/A			ELANE
XIAP	#N/A			CD28
KAT2B	#N/A			LDHB
HDAC5	#N/A			KCNA2
RIPK2	#N/A			LILRB1
HDAC10	#N/A			LSR
HTT	HTT			POMC
EPHA2	#N/A			HLA-DRB5
EPHB2	#N/A			ETS2
EPHA5	#N/A			GHRL
EPHA4	#N/A			APOA1
EPHA8	#N/A			ADRA2A
EPHA7	#N/A			CGA
EPHB3	#N/A			DSCAML1
EPHA3	#N/A			CNTNAP2
EPHB1	#N/A			PLP1
EPHA1	EPHA1			PARP1
STAT6	#N/A			SORT1
PNMT	#N/A			HRH3
AGTR1	AGTR1			TBK1
BMP1	#N/A			DNMT3B
GRK2	GRK2			GRIK1
THRA	#N/A			EHMT1
SGK1	#N/A			MC4R
LTB4R	#N/A			SETD1A
AGPAT2	#N/A			FDX1
PHLPP2	#N/A			SOSTDC1
DYRK2	#N/A			SYN2
ASAH1	#N/A			APOL2
DNM1	DNM1			MBD5
ESRRG	#N/A			APOL4
GLI2	#N/A			MIR30E
GLI1	#N/A			DISC2
TUBB3	#N/A			MIR198
HSD17B1	#N/A			SCZD1
GUSB	#N/A			SCZD10
IRAK4	#N/A			SCZD2
UPP1	#N/A			SCZD3
MYLK	#N/A			SCZD6
CYP1A1	#N/A			SCZD7
MAPT	MAPT			SCZD8
MME	MME			SCZD11
HDAC7	#N/A			SCZD12
HDAC11	#N/A			SCZD13
HDAC4	#N/A			SCZD14
HDAC9	HDAC9			TUBA1B
PRF1	#N/A			CHRNA3
CYP24A1	#N/A			ADCYAP1
ESRRB	#N/A			CYB5A
NFE2L2	#N/A			NRXN3
TDO2	TDO2			CFL1
KIF20A	#N/A			ELF5
GRIA4	GRIA4			SLC17A7
DCTPP1	#N/A			DRD5
CYP2A6	#N/A			PPP1R9B
MAP3K14	#N/A			HLA-DQB1
PLA2G2A	PLA2G2A			GRIN3A
PLA2G1B	#N/A			YWHAE
RBP4	#N/A			IGF2R
KDM5A	#N/A			APCS
CCND1	#N/A			FGFR2
MAP3K5	MAP3K5			PFKL
HIF1A	#N/A			PKNOX1
CCNT1	#N/A			BRWD1
SLC8A1	#N/A			CGB3
DHFR	#N/A			DSCR9
TK2	#N/A			CDC42
EIF2AK3	EIF2AK3			BCL2
RORA	#N/A			GSTO2
NR1H2	NR1H2			KALRN
DHCR7	#N/A			ARSA
GLRA1	#N/A			SLC6A2
PTPRF	#N/A			ADCY10
F3	#N/A			DLG1
NGFR	NGFR			ANK3
MELK	#N/A			CTNNB1
SLC16A1	#N/A			GET1
PTPsigma	#N/A			ARC
MAP2K2	#N/A			MMP9
PLA2G4A	PLA2G4A			CLN5
DCK	#N/A			GLUD2
SLC6A1	SLC6A1			CHCHD10
GABBR2	#N/A			CFAP43
GABRR1	#N/A			EGFR
SLC6A11	#N/A			ACTG1
SLC6A13	#N/A			GPX1
SLC6A12	#N/A			PDGFB
IL1B	IL1B			PARK16
PLK4	#N/A			DCTN4
SRPK1	#N/A			PRDM10
NTRK3	NTRK3			LOC106627981
AKT2	#N/A			GRM1
PPME1	PPME1			SHANK2
GPR39	#N/A			MEGF10
SHH	#N/A			PPP3CC
NEK2	#N/A			NRP1
PIP4K2C	#N/A			MSRA
PDE4A	PDE4A			MIR433
PRKAG1	#N/A			GRIP1
ATR	#N/A			ACO1
RPS27	#N/A			EGR3
RXRB	RXRB			ATP2A2
RXRG	#N/A			HTR3A
RORB	#N/A			CYP19A1
RXRA	#N/A			JPH3
CDK5	CDK5			RCAN2
TNNT2	#N/A			CGB5
PSENEN	PSENEN			CACNA1A
GABRG2	GABRG2			GABARAPL2
FNTB	#N/A			TIPRL
GABRB2	GABRB2			NQO2
UBA2	#N/A			NCS1
CCNB1	#N/A			MYO16
CHRNB2	CHRNB2			SLC1A1
CAPNS1	#N/A			CFLAR
CCNA1	#N/A			TPPP3
CHRNB4	CHRNB4			JAK3
CDK3	#N/A			HLCS
PIK3R1	PIK3R1			JAG2
F7	#N/A			SIM2
PRKAB1	#N/A			RCAN3
TNNI3	#N/A			MIR125B2
NCSTN	NCSTN			HLA-G
CCNA2	#N/A			PRKCG
ITGB2	#N/A			PAWR
PRKAA2	#N/A			EPOR
CCNB2	#N/A			FAAH
APH1A	APH1A			CHRFAM7A
CCND2	CCND2			RXRB
APH1B	APH1B			LTF
				ERBB2
				KLRG1
				LOC108783645
				MIR29C
				HTRA2
				KCNN4
				PPME1
				KANSL1
				FGFR3
				UBQLN2
				RAB7A
				TSNAX-DISC1
				OPRM1
				CYP1A2
				LTA
				WWC1
				NECTIN2
				FOXP2
				JAK2
				PFKM
				ETV6
				PDXK
				IFNAR1
				AFP
				PGF
				SLC5A3
				HBA1
				USP16
				PAPPA
				HMGN1
				RBM4
				SIM1
				DSCAM
				MICAL1
				CRLF2
				PAPPA2
				PIGP
				KCNA10
				PSMG1
				ACSM2A
				MYOM3
				C21orf91
				ELP6
				RIPPLY3
				CGB7
				DSCR4
				VPS26C
				DSCR8
				DLEU2
				DSCR10
				MIR99A
				MIRLET7C
				NRON
				MIR802
				SERPINE1
				ADM
				DNM1
				NHLRC1
				ENO1
				ADAMTS4
				TUBA4A
				HTR4
				CACNB2
				HLA-DRA
				GRIN2D
				GPHN
				GABBR1
				RGS4
				SRR
				RABGAP1L
				IL18
				DCTN1
				CDK9
				EPM2A
				ADRB3
				NLGN1
				C4B
				MIR30B
				MIR137
				ITIH4
				FKBP5
				CCL5
				SEMA3C
				NDUFV2
				RD3
				RETREG1
				ATXN8OS
				HVCN1
				PDE4A
				PRKACA
				EEF1A1
				RELA
				NR1H2
				UBE2D2
				STUB1
				STX1A
				CPLX2
				CCR2
				SP4
				MAG
				FABP7
				CNTN4
				IREB2
				RAB10
				H1-2
				PRDX2
				CYP3A4
				HRH1
				ABAT
				LIFR
				IRS1
				CCND2
				RPA1
				CD27
				CCR7
				SPRY4
				PPP6C
				INSRR
				GABARAPL1
				EDA
				MINK1
				KLRD1
				GOLPH3
				CD7
				FLG
				GPR84
				PPP2R3A
				PPP2R3B
				OLFML3
				GPR34
				TECPR2
				CD300C
				YRDC
				ACOD1
				SPRY4-IT1
				HM13
				PTGIS
				QKI
				IL18R1
				SHANK3
				KYAT1
				C20orf203
				BECN1
				OPRD1
				DPP4
				ASTN2
				F2
				UBE2L3
				GRM3
				FAM30A
				SLC6A1
				SCARB1
				KCNN3
				ACTC1
				NAT2
				CYP2C19
				MDH1
				KCNN1
				CALY
				APPL1
				PDGFRB
				PRKCQ
				TPH2
				SLC17A6
				DGCR8
				PTGDS
				CD2AP
				SPTAN1
				NR4A1
				CPLX1
				UBC
				TRPM7
				STX6
				PIK3R1
				PDGFRA
				EIF4E
				YWHAH
				ADRA1A
				GABRG2
				NT5C2
				PIP4K2A
				CHRNA5
				PPP1R1B
				DLGAP1
				CNNM2
				NRG3
				PCNT
				AS3MT
				DGCR2
				MIR195
				MIR15B
				SNX5
				CNTNAP5
				HLA-A
				ARVCF
				ATN1
				SPAST
				NEDD9
				ENO2
				GNB3
				GABRB2
				TDO2
				PAFAH1B1
				ARRB2
				MICB
				APOL1
				NLGN4X
				DLGAP2
				CLINT1
				MIR346
				TENT5A
				DDIT3
				CD36
				LMNA
				ICAM1
				MIR34C
				TKT
				NR1H3
				SELP
				PRDX1
				G6PD
				EPHA1
				ATP2B3
				MASP2
				PMPCA
				APLNR
				ADH1C
				ACSF3
				SPG21
				TCERG1
				RAP2B
				TRIM9
				TCF20
				VPS13C
				IGLON5
				LRRC37A
				LRRC37A3
				MIR133B
				MIR659
				NOTCH2NLC
				PARK10
				PARK12
				PARK21
				CHRNA1
				CHRNB1
				CHRND
				CHRNG
				CHRNE
				CHRNA2
				CHRNA6
				CHRNA9
				CHRNA10
				CHRNB3
				CHRNB4
				CHRM3
				CHRM4
				ADRA1B
				0
				ORM1
				FMO3
				GRK
				HTR1
				CYP2C9
				UGT1A4
				CYP3A
				ADRA1D
				KCNH2
				SLC22A1
				SLC22A3
				ABCG2
				ADRA2B
				ADRA1
				CYP3A5
				CYP3A7
				HTR1C
				TRPV6
				GS
				NMDAR
				BRD4
				mGluR1
				ADORA2B
				ANGPT2
				OPR
				ANGPT1
				OX40
				H3R
				HSD11B1
				OPRS1
				D3R
				D4R
				SNDR
				D2R
				H1R
				HTR1B
				MycB	pssA
				SERT
				KIT
				FLT-3
				G-CSF-R
				PPAR-gamma
				KCN
				PDE9
				HTR1D
				mGluR3
				mGluR2
				p38	beta
				p38	alpha
				MAPK12
				CACNA1D
				DNA	synth
				BACE
				GABA
				TauA
				COX-1
				COX-2
				GRIA
				NMDAR2A
				NMDAR1
				NMDAR2B
				PRKCE
				MP
				LPO
				HSP90A
				APH-1
				MAO-B
				MAO-A
				TrkA
				MAO
				F11	mRNA
				PTGFR
				FA12	mRNA
				GSK-3B
				CRF
				nAChR
				A	receptor	gamma-3
				LEPR
				PTGES
				NCAM
				mGluR5
				PLA2G7
				PAI
				RON
				FLT-4
				MET
				TrkC
				MERTK
				VEGFR1	mRNA
				KDR
				TrkB
				PPARD
				CHRNA4/B2
				HPGDS
				ADRA2C
				SSTR
				IKKB
				RARB
				RARA
				PLG
				CHRM
				PRO
				SSTR3
				SSTR1
				SSTR2
				SSTR4
				SSTR5
				CHRM5
				GPCR
				CaC
				RAC1
				TMEM97
				PDE4D
				P2RY6
				FLNA
				TOP2
