# Supplementary material for: Hansenia weberbaueriana (Fedde ex H.Wolff) Pimenov & Kljuykov Extract Suppresses Proliferation of HepG2 Cells via the PTEN-PI3K-AKT Pathway Uncovered by Integrating Network Pharmacology and Iin Vitro Experiments
Source: Front Pharmacol. 2021 Apr 20;12:620897. doi: 10.3389/fphar.2021.620897 (PMC8097175; doi:10.3389/fphar.2021.620897)
Supplement: Supplementary file 5 [file datasheet2.csv]

Pathway	Total	Expected	Hits	P.Value	FDR
Regulation of molecular function	2250	247	619	5.53e-132	4.08e-129
Regulation of protein modification process	1250	137	442	9.96e-132	4.08e-129
Positive regulation of cellular metabolic process	2530	277	650	6.5e-124	1.78e-121
Regulation of cellular protein metabolic process	1560	171	488	9.11e-123	1.87e-120
Regulation of catalytic activity	1730	190	517	1.43e-121	2.34e-119
Positive regulation of metabolic process	2690	295	670	6.85e-121	9.36e-119
Regulation of protein metabolic process	1820	200	531	2.95e-120	3.46e-118
Protein phosphorylation	1480	163	460	1.32e-112	1.36e-110
Phosphorylation	1680	184	490	5.72e-110	5.21e-108
Positive regulation of protein metabolic process	1080	119	380	1.07e-109	8.77e-108
Positive regulation of catalytic activity	1070	117	377	1.53e-109	1.14e-107
Intracellular signal transduction	2450	269	613	4.76e-109	3.25e-107
Positive regulation of cellular protein metabolic process	968	106	354	1.26e-107	7.92e-106
Positive regulation of protein modification process	867	95.1	328	7.98e-104	4.68e-102
Regulation of phosphorylation	1070	117	360	1.56e-97	8.55e-96
Regulation of kinase activity	743	81.5	293	2.78e-97	1.43e-95
Regulation of protein phosphorylation	987	108	343	1.23e-96	5.94e-95
Enzyme linked receptor protein signaling pathway	1180	129	379	2.21e-96	1.01e-94
Regulation of transferase activity	768	84.3	297	3.84e-96	1.66e-94
Transmembrane receptor protein tyrosine kinase signaling pathway	782	85.8	298	1.41e-94	5.78e-93
Regulation of protein kinase activity	698	76.6	279	5.1e-94	1.99e-92
Positive regulation of cellular process	4780	524	897	2.11e-93	7.86e-92
Regulation of cell cycle	886	97.2	316	8.48e-92	3.02e-90
Response to organic substance	2500	274	589	2.11e-91	7.19e-90
Cell surface receptor signaling pathway	3340	366	703	6.65e-89	2.18e-87
Intracellular protein kinase cascade	1140	125	360	1.53e-88	4.83e-87
Protein modification process	3290	361	682	1.09e-81	3.3e-80
Regulation of programmed cell death	1550	170	416	6.04e-78	1.77e-76
Response to endogenous stimulus	1360	150	383	2.22e-77	6.27e-76
Regulation of apoptotic process	1540	168	411	8.19e-77	2.24e-75
Positive regulation of biological process	5500	603	945	1.27e-76	3.37e-75
Macromolecule modification	3430	376	688	7.43e-76	1.91e-74
Response to chemical stimulus	3830	420	739	3.78e-75	9.39e-74
Interphase of mitotic cell cycle	435	47.7	194	4.47e-74	1.08e-72
Interphase	443	48.6	195	2.88e-73	6.76e-72
Positive regulation of response to stimulus	1550	170	407	6.39e-73	1.45e-71
Positive regulation of signal transduction	998	110	309	3.53e-72	7.83e-71
Positive regulation of protein phosphorylation	681	74.7	244	3.42e-70	7.39e-69
Positive regulation of phosphorylation	697	76.5	247	5.63e-70	1.18e-68
Programmed cell death	2160	237	494	4.53e-69	9.28e-68
Regulation of signal transduction	2440	267	534	1.5e-68	3.01e-67
MAPK cascade	665	73	238	2.82e-68	5.51e-67
Negative regulation of metabolic process	1820	200	441	4.18e-68	7.96e-67
Positive regulation of transferase activity	510	56	204	7.49e-68	1.4e-66
Negative regulation of cell cycle	520	57.1	206	1.16e-67	2.12e-66
Apoptotic process	2130	234	487	1.23e-67	2.14e-66
Apoptotic process	2130	234	487	1.23e-67	2.14e-66
Positive regulation of phosphate metabolic process	789	86.6	262	1.4e-67	2.39e-66
Negative regulation of cellular metabolic process	1660	183	415	1.43e-67	2.4e-66
Signal transduction	6310	692	1010	8.83e-67	1.45e-65
Negative regulation of cellular process	4110	451	754	1.45e-66	2.33e-65
Cell proliferation	1900	209	450	2.54e-66	4e-65
Cell cycle arrest	428	47	183	3.46e-66	5.36e-65
Response to stress	4150	456	756	4.57e-65	6.94e-64
Regulation of MAPK cascade	559	61.3	211	6.03e-65	8.99e-64
Cell cycle	1860	204	439	3.67e-64	5.37e-63
Negative regulation of biological process	4590	504	807	1.2e-63	1.73e-62
Negative regulation of protein metabolic process	540	59.3	205	1.53e-63	2.16e-62
Negative regulation of cellular protein metabolic process	463	50.8	187	7.42e-63	1.03e-61
Mitotic cell cycle	968	106	286	1.99e-61	2.72e-60
Response to wounding	1310	144	346	2.02e-61	2.72e-60
Positive regulation of nucleobase_containing compound metabolic process	1490	164	374	7.79e-61	1.03e-59
Regulation of response to stimulus	3360	369	643	1.76e-60	2.29e-59
Positive regulation of transcription, DNA_dependent	1260	138	331	2.53e-58	3.19e-57
Positive regulation of transcription, DNA_dependent	1260	138	331	2.53e-58	3.19e-57
Epidermal growth factor receptor signaling pathway	167	18.3	104	5.7e-58	7.08e-57
Regulation of cell proliferation	1430	157	358	8.69e-58	1.06e-56
Regulation of cellular metabolic process	6120	672	966	1.56e-56	1.88e-55
Cell cycle process	1420	155	353	2.55e-56	3.03e-55
Response to hormone stimulus	751	82.4	237	3.72e-56	4.36e-55
Positive regulation of RNA metabolic process	1330	146	338	1.74e-55	2.01e-54
Cell cycle checkpoint	281	30.8	134	3e-55	3.42e-54
Positive regulation of transcription from RNA polymerase II promoter	800	87.8	244	9.13e-55	1.03e-53
G1/S transition of mitotic cell cycle	209	22.9	113	6.75e-54	7.48e-53
Regulation of transcription from RNA polymerase II promoter	1610	176	378	1.44e-53	1.57e-52
Cell activation	960	105	270	5.35e-53	5.78e-52
Regulation of multicellular organismal process	2480	272	502	9.68e-52	1.03e-50
Cellular protein metabolic process	4540	498	769	1.03e-51	1.08e-50
Wound healing	700	76.8	220	1.25e-51	1.3e-50
Cell cycle phase	1070	118	287	1.46e-51	1.5e-50
Regulation of metabolic process	6920	760	1040	5.29e-51	5.36e-50
Negative regulation of programmed cell death	691	75.8	217	7.78e-51	7.78e-50
Positive regulation of MAPK cascade	368	40.4	149	4.27e-50	4.22e-49
Negative regulation of apoptotic process	679	74.5	213	8.84e-50	8.53e-49
Negative regulation of apoptotic process	679	74.5	213	8.84e-50	8.53e-49
Regulation of body fluid levels	680	74.6	213	1.16e-49	1.11e-48
Response to abiotic stimulus	876	96.1	249	1.4e-49	1.31e-48
Activation of protein kinase activity	260	28.5	122	2.37e-49	2.2e-48
Regulation of mitotic cell cycle	351	38.5	144	3e-49	2.76e-48
Cellular response to stress	1620	178	371	4.18e-49	3.81e-48
Response to external stimulus	1510	166	352	1.52e-48	1.37e-47
Peptidyl_amino acid modification	739	81.1	222	2.18e-48	1.94e-47
Cellular response to stimulus	8010	879	1140	7.67e-48	6.76e-47
Negative regulation of catalytic activity	568	62.3	188	1.2e-47	1.04e-46
Coagulation	568	62.3	188	1.2e-47	1.04e-46
Regulation of MAP kinase activity	272	29.8	123	1.41e-47	1.2e-46
Transcription from RNA polymerase II promoter	1930	212	412	4.21e-47	3.56e-46
Blood coagulation	564	61.9	186	7.22e-47	6.04e-46
Positive regulation of cell proliferation	786	86.3	228	7.33e-47	6.07e-46
Hemostasis	570	62.6	186	4.16e-46	3.41e-45
Regulation of developmental process	1880	206	401	1.25e-45	1.02e-44
Regulation of immune system process	1190	131	295	1.9e-45	1.51e-44
Intracellular receptor mediated signaling pathway	270	29.6	120	1.9e-45	1.51e-44
Regulation of cellular component organization	1520	167	346	7.64e-45	6.03e-44
Transcription initiation from RNA polymerase II promoter	219	24	106	1.5e-44	1.17e-43
Positive regulation of immune system process	739	81.1	215	2.53e-44	1.96e-43
S phase	153	16.8	87	4.88e-44	3.74e-43
Regulation of transport	1220	134	297	5.35e-44	4.06e-43
S phase of mitotic cell cycle	144	15.8	84	9.42e-44	7.08e-43
Phosphatidylinositol_mediated signaling	148	16.2	85	1.62e-43	1.21e-42
Regulation of hydrolase activity	843	92.5	231	6.67e-43	4.93e-42
Positive regulation of hydrolase activity	497	54.5	166	1.39e-42	1.02e-41
Mitotic cell cycle checkpoint	149	16.4	84	3.77e-42	2.74e-41
Positive regulation of developmental process	817	89.7	225	3.93e-42	2.83e-41
Positive regulation of cellular component organization	560	61.5	177	1.07e-41	7.66e-41
DNA_dependent transcription, initiation	257	28.2	111	1.32e-40	9.32e-40
Negative regulation of response to stimulus	967	106	247	3.28e-40	2.3e-39
Protein autophosphorylation	192	21.1	94	4.02e-40	2.8e-39
Positive regulation of MAP kinase activity	197	21.6	95	7.9e-40	5.44e-39
Regulation of sequence_specific DNA binding transcription factor activity	372	40.8	136	8.36e-40	5.71e-39
